# Supplementary material for: The effect of cartilage decellularized extracellular matrix-chitosan compound on treating knee osteoarthritis in rats
Source: PeerJ. 2021 Oct 12;9:e12188. doi: 10.7717/peerj.12188 (PMC8519179; doi:10.7717/peerj.12188)
Supplement: Supplemental Information 2 [file peerj-09-12188-s002.zip]

Archive with 63 entries (44 files):
- The original data-Deng Chen-In English/Fig. 2/
- The original data-Deng Chen-In English/Fig. 2/(the dECMs particle sizes characterization by Alcian Blue).jpg
- The original data-Deng Chen-In English/Fig. 2/Alcian blue after.jpg
- The original data-Deng Chen-In English/Fig. 2/Alcian blue before.jpg
- The original data-Deng Chen-In English/Fig. 2/Biochemical analysis GAGíóDNA/
- The original data-Deng Chen-In English/Fig. 2/Biochemical analysis GAGíóDNA/Biochemical analysis GAGíóDNA.csv
- The original data-Deng Chen-In English/Fig. 2/HE after.jpg
- The original data-Deng Chen-In English/Fig. 2/HE before.jpg
- The original data-Deng Chen-In English/Fig. 2/SEM after.tif
- The original data-Deng Chen-In English/Fig. 2/SEM before.tif
- The original data-Deng Chen-In English/Fig. 3/
- The original data-Deng Chen-In English/Fig. 3/Identification of chondrocytes/
- The original data-Deng Chen-In English/Fig. 3/Identification of chondrocytes/A.jpg
- The original data-Deng Chen-In English/Fig. 3/Identification of chondrocytes/B.jpg
- The original data-Deng Chen-In English/Fig. 3/Rat chondrocytes cultured with dECM/
- The original data-Deng Chen-In English/Fig. 3/Rat chondrocytes cultured with dECM/C.tif
- The original data-Deng Chen-In English/Fig. 3/Rat chondrocytes cultured with dECM/D.tif
- The original data-Deng Chen-In English/Fig. 4/
- The original data-Deng Chen-In English/Fig. 4/Alamar blue detection/
- The original data-Deng Chen-In English/Fig. 4/Alamar blue detection/1d.csv
- The original data-Deng Chen-In English/Fig. 4/Alamar blue detection/3d.csv
- The original data-Deng Chen-In English/Fig. 4/Alamar blue detection/5d.csv
- The original data-Deng Chen-In English/Fig. 4/Alamar blue detection/7d.csv
- The original data-Deng Chen-In English/Fig. 4/RT-PCR/
- The original data-Deng Chen-In English/Fig. 4/RT-PCR/ACAN-StaffSS.csv
- The original data-Deng Chen-In English/Fig. 4/RT-PCR/COL2A1PCR-StaffSS.csv
- The original data-Deng Chen-In English/Fig. 4/RT-PCR/PRG4-StaffSS.csv
- The original data-Deng Chen-In English/Fig. 4/RT-PCR/SOX-9-StaffSS.csv
- The original data-Deng Chen-In English/Fig. 4/RT-PCR/Table1.docx
- The original data-Deng Chen-In English/Fig. 5/
- The original data-Deng Chen-In English/Fig. 5/Establishment of OA model and intra-articular injection treatment)/
- The original data-Deng Chen-In English/Fig. 5/Establishment of OA model and intra-articular injection treatment)/knee joint of rats.jpg
- The original data-Deng Chen-In English/Fig. 6/
- The original data-Deng Chen-In English/Fig. 6/hot plate)/
- The original data-Deng Chen-In English/Fig. 6/hot plate)/4w.csv
- The original data-Deng Chen-In English/Fig. 6/hot plate)/8w.csv
- The original data-Deng Chen-In English/Fig. 6/OARSI/
- The original data-Deng Chen-In English/Fig. 6/OARSI/4w.csv
- The original data-Deng Chen-In English/Fig. 6/OARSI/8w.csv
- The original data-Deng Chen-In English/Fig. 6/Weight-bearing asymmetry test)/
- The original data-Deng Chen-In English/Fig. 6/Weight-bearing asymmetry test)/4w.csv
- The original data-Deng Chen-In English/Fig. 6/Weight-bearing asymmetry test)/8w.csv
- The original data-Deng Chen-In English/Fig. 7/
- The original data-Deng Chen-In English/Fig. 7/4w kidney/
- The original data-Deng Chen-In English/Fig. 7/4w kidney/CS kidney.jpg
- The original data-Deng Chen-In English/Fig. 7/4w kidney/dECM kidney.jpg
- The original data-Deng Chen-In English/Fig. 7/4w kidney/dECM+CS kidney.jpg
- The original data-Deng Chen-In English/Fig. 7/4w kidney/normal kidney.jpg
- The original data-Deng Chen-In English/Fig. 7/4w liver/
- The original data-Deng Chen-In English/Fig. 7/4w liver/CS liver.jpg
- The original data-Deng Chen-In English/Fig. 7/4w liver/dECM liver.jpg
- The original data-Deng Chen-In English/Fig. 7/4w liver/dECM+CS liver.jpg
- The original data-Deng Chen-In English/Fig. 7/4w liver/normal liver.jpg
- The original data-Deng Chen-In English/Fig. 7/8w kidney/
- The original data-Deng Chen-In English/Fig. 7/8w kidney/CS kidney.jpg
- The original data-Deng Chen-In English/Fig. 7/8w kidney/dECM kidney.jpg
- The original data-Deng Chen-In English/Fig. 7/8w kidney/dECM+CS kidney.jpg
- The original data-Deng Chen-In English/Fig. 7/8w kidney/normal kidney.jpg
- The original data-Deng Chen-In English/Fig. 7/8w liver/
- The original data-Deng Chen-In English/Fig. 7/8w liver/CS liver.jpg
- The original data-Deng Chen-In English/Fig. 7/8w liver/dECM liver.jpg
- The original data-Deng Chen-In English/Fig. 7/8w liver/dECM+CS liver.jpg
- The original data-Deng Chen-In English/Fig. 7/8w liver/normal liver.jpg
