# Supplementary material for: The effect of cartilage decellularized extracellular matrix-chitosan compound on treating knee osteoarthritis in rats
Source: PeerJ. 2021 Oct 12;9:e12188. doi: 10.7717/peerj.12188 (PMC8519179; doi:10.7717/peerj.12188)
Supplement: Supplemental Information 2 [file peerj-09-12188-s002.zip › The original data-Deng Chen-In English/Fig. 2/Biochemical analysis GAGíóDNA/Biochemical analysis GAGíóDNA.csv]

	before decellularization	after decellularization
GAG	5.836	5.578		0.059704736
	5.803	5.215
	5.862	5.649
DNA	0.838	0.117		9.18954E-06
	0.852	0.157
	0.913	0.137
