# Supplementary material for: The effect of cartilage decellularized extracellular matrix-chitosan compound on treating knee osteoarthritis in rats
Source: PeerJ. 2021 Oct 12;9:e12188. doi: 10.7717/peerj.12188 (PMC8519179; doi:10.7717/peerj.12188)
Supplement: Supplemental Information 2 [file peerj-09-12188-s002.zip › The original data-Deng Chen-In English/Fig. 4/Alamar blue detection/1d.csv]

Application: Tecan i-control				Tecan i-control , 1.9.17.0
Device: infinite M1000Pro				Serial number: 1303010027
Firmware: V_1.05_11/2011_S3LCE_ALPHA (Nov 3 2011/09.27.24)				MAI, V_1.05_11/2011_S3LCE_ALPHA (Nov 3 2011/09.27.24)
Date:	2018/8/17
Time:	2:45:15
System				USER-20151205DS
User				USER-20151205DS\Administrator
Plate				Corning 96 Flat Bottom White Polystyrol [COS96fw.pdfx]
Plate-ID (Stacker)
Shaking (Linear) Duration:				10	s
Shaking (Linear) Amplitude:				2	mm
Shaking (Linear) Frequency:				654	rpm
Label: Label1
Mode				Absorbance
Wavelength				450	nm
Number of Flashes				25
Settle Time				0	ms
Part of Plate				C2-F11
Start Time:	2018/8/17 2:45:25
	Temperature: 19.7 °C
<>	2	3	4	5	6	7	8	9	10	11
C	0.047800001	2.140799999	2.092900038	1.615800023	0.050000001	2.469845435	2.375742344	2.53435259	0.0471	0.0473
D	0.0482	0.763521	0.683947	0.816832	0.047600001	0.755834	0.874257	0.786463	0.0491	0.047400001
E	0.051800001	0.745435332	0.8432316	0.77891787	0.045899998	0.77765173	0.7535463	0.664043247	0.0471	2.459980123	2.424310123
F	0.0482	0.645435332	0.688456937	0.708999901	0.049800001	0.577856498	0.564234323	0.604324324	0.044899999	0.03567
						1d	control	0.293334814	0.261188898	0.314871131				29.3334814	26.11888982	31.48711314
End Time:	2018/8/17 2:57:35						dECM	0.290229457	0.338069402	0.302602811				29.02294573	33.80694023	30.26028111
							0.1	0.286028654	0.325535913	0.299554766				28.60286544	32.55359128	29.95547663
							1	0.299043277	0.289305283	0.253148277				29.90432771	28.93052834	25.31482772
							5	0.245631143	0.263010801	0.271309647				24.56311428	26.30108006	27.13096467
							10	0.218330976	0.212827956	0.229023319				21.83309756	21.28279558	22.90233186
		1
		5
		10
		20
		40
									0.160576051
									0.012879924
