# Supplementary material for: The effect of cartilage decellularized extracellular matrix-chitosan compound on treating knee osteoarthritis in rats
Source: PeerJ. 2021 Oct 12;9:e12188. doi: 10.7717/peerj.12188 (PMC8519179; doi:10.7717/peerj.12188)
Supplement: Supplemental Information 2 [file peerj-09-12188-s002.zip › The original data-Deng Chen-In English/Fig. 4/Alamar blue detection/3d.csv]

Application: Tecan i-control				Tecan i-control , 1.9.17.0
Device: infinite M1000Pro				Serial number: 1303010027
Firmware: V_1.05_11/2011_S3LCE_ALPHA (Nov 3 2011/09.27.24)				MAI, V_1.05_11/2011_S3LCE_ALPHA (Nov 3 2011/09.27.24)
Date:	2018/8/17
Time:	2:45:15
System				USER-20151205DS
User				USER-20151205DS\Administrator
Plate				Corning 96 Flat Bottom White Polystyrol [COS96fw.pdfx]
Plate-ID (Stacker)
Shaking (Linear) Duration:				10	s
Shaking (Linear) Amplitude:				2	mm
Shaking (Linear) Frequency:				654	rpm
Label: Label1
Mode				Absorbance
Wavelength				450	nm
Number of Flashes				25
Settle Time				0	ms
Part of Plate				C2-F11
Start Time:	2018/8/17 2:45:25
	Temperature: 19.7 °C
<>	2	3	4	5	6	7	8	9	10	11
C	0.047800001	2.140799999	2.092900038	1.615800023	0.050000001	2.379800081	2.575700045	2.582900047	0.0471	0.0473
D	0.0482	0.9574	0.9371	0.9165	0.047600001	0.9892	0.9153	0.8976	0.0491	0.047400001
E	0.051800001	0.942500114	0.900500059	0.906700058	0.045899998	0.926999683	0.916000462	0.904099932	0.0471	2.512800058	2.475400056
F	0.0482	0.881500101	0.841700029	0.838999901	0.049800001	0.806699998	0.734200013	0.803199995	0.044899999	0.037400001
						3d	control	0.371657105	0.363456411	0.355134523				37.16571053	36.34564105	35.51345231
End Time:	2018/8/17 2:45:35						dECM	0.384503514	0.354649753	0.347499393				38.4503514	35.4649753	34.74993935
							300	0.365637922	0.348670945	0.35117559				36.56379224	34.86709452	35.11755904
							400	0.359376134	0.354932722	0.350125204				35.93761339	35.4932722	35.01252041
							500	0.340995435	0.324917196	0.323826412				34.09954349	32.49171964	32.38264116
							600	0.310778055	0.281489865	0.30936414				31.07780548	28.14898648	30.93641404
		1
		5
		10
		20
		40
									0.010197965
									0.00413723
