# Supplementary material for: The effect of cartilage decellularized extracellular matrix-chitosan compound on treating knee osteoarthritis in rats
Source: PeerJ. 2021 Oct 12;9:e12188. doi: 10.7717/peerj.12188 (PMC8519179; doi:10.7717/peerj.12188)
Supplement: Supplemental Information 2 [file peerj-09-12188-s002.zip › The original data-Deng Chen-In English/Fig. 4/Alamar blue detection/5d.csv]

Application: Tecan i-control				Tecan i-control , 1.9.17.0
Device: infinite M1000Pro				Serial number: 1303010027
Firmware: V_1.05_11/2011_S3LCE_ALPHA (Nov 3 2011/09.27.24)				MAI, V_1.05_11/2011_S3LCE_ALPHA (Nov 3 2011/09.27.24)
Date:	2018/8/17
Time:	2:45:15
System				USER-20151205DS
User				USER-20151205DS\Administrator
Plate				Corning 96 Flat Bottom White Polystyrol [COS96fw.pdfx]
Plate-ID (Stacker)
Shaking (Linear) Duration:				10	s
Shaking (Linear) Amplitude:				2	mm
Shaking (Linear) Frequency:				654	rpm
Label: Label1
Mode				Absorbance
Wavelength				450	nm
Number of Flashes				25
Settle Time				0	ms
Part of Plate				C2-F11
Start Time:	2018/8/17 2:45:25
	Temperature: 19.7 °C
<>	2	3	4	5	6	7	8	9	10	11
C	0.047800001	2.140799999	2.092900038	1.615800023	0.050000001	2.469845435	2.375742344	2.53435259	0.0471	0.0473
D	0.0482	1.359652	1.246584	1.403731	0.047600001	1.335865	1.353671	1.300211	0.0491	0.047400001
E	0.051800001	1.446324524	1.230591	1.233242006	0.045899998	1.465478796	1.245433242	1.343672404	0.0471	2.459980123	2.424310123
F	0.0482	1.243244353	1.243422432	1.187569	0.049800001	1.077856498	1.064234323	1.054334324	0.044899999	0.03567
						5d	control	0.534156903	0.488480245	0.551963722			53.41569034	48.8480245	55.19637225
End Time:	2018/8/17 2:57:35						dECM	0.524547547	0.531740728	0.510144219			52.45475473	53.17407282	51.01442185
							300	0.569170446	0.482019471	0.483090411			56.91704464	48.2019471	48.30904114
							400	0.576908295	0.488015368	0.527701544			57.69082954	48.80153676	52.77015444
							500	0.487131111	0.48720305	0.464639654			48.71311109	48.72030504	46.46396536
							600	0.420318533	0.414815513	0.41081616			42.03185331	41.48155134	41.08161601
		1
		5					0.090369424
		10					0.004581481
		20
		40
