# Supplementary material for: The effect of cartilage decellularized extracellular matrix-chitosan compound on treating knee osteoarthritis in rats
Source: PeerJ. 2021 Oct 12;9:e12188. doi: 10.7717/peerj.12188 (PMC8519179; doi:10.7717/peerj.12188)
Supplement: Supplemental Information 2 [file peerj-09-12188-s002.zip › The original data-Deng Chen-In English/Fig. 4/RT-PCR/ACAN-StaffSS.csv]

sample	1	2	3	4	5	6	7	8	9	10	11	12
name	Control	0.1
arget gene	22.4	20.23
	21.98	20.18
	22.03	20.22
internal reference U6	15.33	14.83
	15.23	14.91
	14.97	14.89
average	15.17666667	14.87666667	#DIV/0!	#DIV/0!	#DIV/0!	#DIV/0!	#DIV/0!	#DIV/0!	#DIV/0!	#DIV/0!	#DIV/0!	#DIV/0!
△T	7.223333333	5.353333333	#DIV/0!	#DIV/0!	#DIV/0!	#DIV/0!	#DIV/0!	#DIV/0!	#DIV/0!	#DIV/0!	#DIV/0!	#DIV/0!
	6.803333333	5.303333333	#DIV/0!	#DIV/0!	#DIV/0!	#DIV/0!	#DIV/0!	#DIV/0!	#DIV/0!	#DIV/0!	#DIV/0!	#DIV/0!
	6.853333333	5.343333333	#DIV/0!	#DIV/0!	#DIV/0!	#DIV/0!	#DIV/0!	#DIV/0!	#DIV/0!	#DIV/0!	#DIV/0!	#DIV/0!
T average	6.96
△△T	0.263333333	-1.606666667	#DIV/0!	#DIV/0!	#DIV/0!	#DIV/0!	#DIV/0!	#DIV/0!	#DIV/0!	#DIV/0!	#DIV/0!	#DIV/0!
	-0.156666667	-1.656666667	#DIV/0!	#DIV/0!	#DIV/0!	#DIV/0!	#DIV/0!	#DIV/0!	#DIV/0!	#DIV/0!	#DIV/0!	#DIV/0!
	-0.106666667	-1.616666667	#DIV/0!	#DIV/0!	#DIV/0!	#DIV/0!	#DIV/0!	#DIV/0!	#DIV/0!	#DIV/0!	#DIV/0!	#DIV/0!
2-△△T	0.833160684	3.045473744	#DIV/0!	#DIV/0!	#DIV/0!	#DIV/0!	#DIV/0!	#DIV/0!	#DIV/0!	#DIV/0!	#DIV/0!	#DIV/0!
	1.114708637	3.152872144	#DIV/0!	#DIV/0!	#DIV/0!	#DIV/0!	#DIV/0!	#DIV/0!	#DIV/0!	#DIV/0!	#DIV/0!	#DIV/0!
	1.076737568	3.066656689	#DIV/0!	#DIV/0!	#DIV/0!	#DIV/0!	#DIV/0!	#DIV/0!	#DIV/0!	#DIV/0!	#DIV/0!	#DIV/0!
		2.48E-05
		#DIV/0!
		#DIV/0!
		#DIV/0!
