# Supplementary material for: The effect of cartilage decellularized extracellular matrix-chitosan compound on treating knee osteoarthritis in rats
Source: PeerJ. 2021 Oct 12;9:e12188. doi: 10.7717/peerj.12188 (PMC8519179; doi:10.7717/peerj.12188)
Supplement: Supplemental Information 2 [file peerj-09-12188-s002.zip › The original data-Deng Chen-In English/Fig. 4/RT-PCR/SOX-9-StaffSS.csv]

sample	1	2	3	4	5	6	7	8	9	10	11	12
name	Control	0.1
arget gene	22	20.12
	21.97	20.14
	21.95	20.11
internal reference U6	15.44	14.79
	15.32	14.81
	15.59	14.86
average	15.45	14.82	#DIV/0!	#DIV/0!	#DIV/0!	#DIV/0!	#DIV/0!	#DIV/0!	#DIV/0!	#DIV/0!	#DIV/0!	#DIV/0!
△T	6.55	5.3	#DIV/0!	#DIV/0!	#DIV/0!	#DIV/0!	#DIV/0!	#DIV/0!	#DIV/0!	#DIV/0!	#DIV/0!	#DIV/0!
	6.52	5.32	#DIV/0!	#DIV/0!	#DIV/0!	#DIV/0!	#DIV/0!	#DIV/0!	#DIV/0!	#DIV/0!	#DIV/0!	#DIV/0!
	6.5	5.29	#DIV/0!	#DIV/0!	#DIV/0!	#DIV/0!	#DIV/0!	#DIV/0!	#DIV/0!	#DIV/0!	#DIV/0!	#DIV/0!
T average	6.523333333
△△T	0.026666667	-1.223333333	#DIV/0!	#DIV/0!	#DIV/0!	#DIV/0!	#DIV/0!	#DIV/0!	#DIV/0!	#DIV/0!	#DIV/0!	#DIV/0!
	-0.003333333	-1.203333333	#DIV/0!	#DIV/0!	#DIV/0!	#DIV/0!	#DIV/0!	#DIV/0!	#DIV/0!	#DIV/0!	#DIV/0!	#DIV/0!
	-0.023333333	-1.233333333	#DIV/0!	#DIV/0!	#DIV/0!	#DIV/0!	#DIV/0!	#DIV/0!	#DIV/0!	#DIV/0!	#DIV/0!	#DIV/0!
2-△△T	0.981685855	2.334855608	#DIV/0!	#DIV/0!	#DIV/0!	#DIV/0!	#DIV/0!	#DIV/0!	#DIV/0!	#DIV/0!	#DIV/0!	#DIV/0!
	1.002313162	2.30271096	#DIV/0!	#DIV/0!	#DIV/0!	#DIV/0!	#DIV/0!	#DIV/0!	#DIV/0!	#DIV/0!	#DIV/0!	#DIV/0!
	1.016304932	2.351095813	#DIV/0!	#DIV/0!	#DIV/0!	#DIV/0!	#DIV/0!	#DIV/0!	#DIV/0!	#DIV/0!	#DIV/0!	#DIV/0!
		1.76E-07
		#DIV/0!
		#DIV/0!
		#DIV/0!
