# Supplementary material for: The effect of cartilage decellularized extracellular matrix-chitosan compound on treating knee osteoarthritis in rats
Source: PeerJ. 2021 Oct 12;9:e12188. doi: 10.7717/peerj.12188 (PMC8519179; doi:10.7717/peerj.12188)
Supplement: Supplemental Information 2 [file peerj-09-12188-s002.zip › The original data-Deng Chen-In English/Fig. 6/hot plate)/4w.csv]

	Normal	Veh	1	5	10
1	6.75	2.32	3.54	3.76	5.56
2	5.63	1.87	3.76	3.2	4.67
3	5.83	3.05	2.98	4.06	6.05
4	4.75	2.56	3.95	4.53	4.79
5	4.33	2.87	4.01	3.45	4.32
6	4.97	1.98	3.47	4.27	4.15
							2.79474E-05
							0.000780875
							0.000471562
