# Supplementary material for: The effect of cartilage decellularized extracellular matrix-chitosan compound on treating knee osteoarthritis in rats
Source: PeerJ. 2021 Oct 12;9:e12188. doi: 10.7717/peerj.12188 (PMC8519179; doi:10.7717/peerj.12188)
Supplement: Supplemental Information 2 [file peerj-09-12188-s002.zip › The original data-Deng Chen-In English/Fig. 6/hot plate)/8w.csv]

	Normal	Veh	1	5	10
1	5.57	1.82	3.02	4.35	5.83
2	4.87	2.13	2.88	4.23	4.85
3	6.53	2.05	3.54	3.45	4.5
4	5.68	1.85	3.2	5.07	6.08		0.008106783
5	4.68	3.07	3.13	4.39	4.7		0.000124337
6	5.43	2.95	2.96	3.88	5.37		7.64559E-06
							0.008106783
