# Supplementary material for: The effect of cartilage decellularized extracellular matrix-chitosan compound on treating knee osteoarthritis in rats
Source: PeerJ. 2021 Oct 12;9:e12188. doi: 10.7717/peerj.12188 (PMC8519179; doi:10.7717/peerj.12188)
Supplement: Supplemental Information 2 [file peerj-09-12188-s002.zip › The original data-Deng Chen-In English/Fig. 6/OARSI/4w.csv]

	Normal	Sham	Veh	Decm	CS	dECM+CS
1	0	0	24	6	4	4
2	1	0	20	9	6	6
3	0	1	15	6	6	4
4	0	0	18	12	8	8		3.41462E-05
5	0	0	20	9	4	4		1.79799E-06
6	0	0	18	6	6	6		1.68803E-06
