# Supplementary material for: The effect of cartilage decellularized extracellular matrix-chitosan compound on treating knee osteoarthritis in rats
Source: PeerJ. 2021 Oct 12;9:e12188. doi: 10.7717/peerj.12188 (PMC8519179; doi:10.7717/peerj.12188)
Supplement: Supplemental Information 2 [file peerj-09-12188-s002.zip › The original data-Deng Chen-In English/Fig. 6/OARSI/8w.csv]

	Normal	Sham	Veh	dECM	CS	dECM+CS
1	0	1	24	4	2	1
2	0	1	18	6	4	3
3	0	0	20	6	6	2
4	0	0	15	8	2	4		0.000397476
5	0	0	10	4	4	2		7.38006E-05
6	0	0	24	9	4	1		2.92194E-05
