# Supplementary material for: The effect of cartilage decellularized extracellular matrix-chitosan compound on treating knee osteoarthritis in rats
Source: PeerJ. 2021 Oct 12;9:e12188. doi: 10.7717/peerj.12188 (PMC8519179; doi:10.7717/peerj.12188)
Supplement: Supplemental Information 2 [file peerj-09-12188-s002.zip › The original data-Deng Chen-In English/Fig. 6/Weight-bearing asymmetry test)/4w.csv]

		Normal	Veh	1	5	10
left	1	156	146	153	153	147
	2	143	141	155	158	143
	3	147	128	139	147	138
	4	157	137	129	135	156		0.831131229
	5	136	147	145	155	156		0.368819659
	6	152	151	136	133	137		0.372892189
											Normal	Veh	1	5	10
right		Normal	Veh	1	5	10				1	-2	109	58	36	32
	1	158	37	95	117	115				2	-10	100	72	44	14
	2	153	41	83	114	129				3	9	96	45	29	7
	3	138	32	94	118	131				4	11	96	32	34	47
	4	146	41	97	101	109				5	0	90	58	52	52
	5	136	57	87	103	104				6	7	108	41	28	23
	6	145	43	95	105	114
