# Supplementary material for: The effect of cartilage decellularized extracellular matrix-chitosan compound on treating knee osteoarthritis in rats
Source: PeerJ. 2021 Oct 12;9:e12188. doi: 10.7717/peerj.12188 (PMC8519179; doi:10.7717/peerj.12188)
Supplement: Supplemental Information 2 [file peerj-09-12188-s002.zip › The original data-Deng Chen-In English/Fig. 6/Weight-bearing asymmetry test)/8w.csv]

		Normal	Veh	1	5	10
left	1	147	155	143	154	157
	2	139	147	145	159	152
	3	151	143	148	145	145
	4	154	137	150	132	136		0.893294241
	5	145	149	156	143	132		0.924218137
	6	153	156	142	157	133		0.328984804
											Normal	Veh	1	5	10
right		Normal	Veh	1	5	10				1	8	106	41	35	36
	1	139	49	102	119	121				2	7	106	40	49	38
	2	132	41	105	110	114				3	8	98	51	42	23
	3	143	45	97	103	122				4	-1	86	57	27	19
	4	155	51	93	105	117				5	-6	97	53	47	-6
	5	151	52	103	96	138				6	5	101	51	43	1
	6	148	55	91	114	132
											2.50177E-10	2.53715E-07
